# Supplementary material for: Time Burden of Electronic Medical Records on Nurses and Physicians in Saudi Arabia: Occurrence, Predictors, and Challenges—A Mixed-Methods Study
Source: Healthcare (Basel). 2026 Feb 9;14(4):441. doi: 10.3390/healthcare14040441 (PMC12940217; doi:10.3390/healthcare14040441)
Supplement: Supplementary file 1 [file healthcare-14-00441-s001.zip]

Archive with 1 entries (1 files):
- healthcare-4067324-supplementary.pdf
